# Supplementary material for: Metastatic Prostate Cancer Cells Secrete Methylglyoxal-Derived MG-H1 to Reprogram Human Osteoblasts into a Dedifferentiated, Malignant-like Phenotype: A Possible Novel Player in Prostate Cancer Bone Metastases
Source: Int J Mol Sci. 2021 Sep 22;22(19):10191. doi: 10.3390/ijms221910191 (PMC8508123; doi:10.3390/ijms221910191)
Supplement: Supplementary file 1 [file ijms-22-10191-s001.zip]

Archive with 1 entries (1 files):
- ijms-1371128-supplementary.pdf
